# Supplementary material for: Antioxidant Activity of Essential Oils from Pinaceae Species
Source: Antioxidants (Basel). 2024 Feb 26;13(3):286. doi: 10.3390/antiox13030286 (PMC10967544; doi:10.3390/antiox13030286)
Supplement: Supplementary file 1 [file antioxidants-13-00286-s001.zip]

Archive with 1 entries (1 files):
- antioxidants-2864350-supplementary.pdf
